# Supplementary material for: ‘Candidatus Liberibacter Solanacearum’ Is Unlikely to Be Transmitted Spontaneously from Infected Carrot Plants to Citrus Plants by Trioza Erytreae
Source: Insects. 2020 Aug 8;11(8):514. doi: 10.3390/insects11080514 (PMC7469162; doi:10.3390/insects11080514)
Supplement: Supplementary file 1 [file insects-11-00514-s001.zip]

Archive with 5 entries (5 files):
- Figure S1.tif
- Figure S2.JPG
- Figure S3.JPG
- Figure S4.JPG
- Video 1. Specimen of Trioza erytreae, in adult stage, inserting its stylet on a vineyard leaf.mp4
